# Supplementary material for: Excessive gamma and beta oscillations in manic states across mood and psychotic disorders
Source: Sci Rep. 2026 Mar 3;16:11855. doi: 10.1038/s41598-026-40673-6 (PMC13065767; doi:10.1038/s41598-026-40673-6)
Supplement: Supplementary file 1 — Supplementary Information. [file 41598_2026_40673_MOESM1_ESM.xlsx]

## Sheet: Sheet1
Supplementary Table 1
Number of subjects included in the statistical analyses.
Measurement session	Resting state	40-Hz ASSR	20-Hz ASSR
	(N)	(N)	(N)
Stratification by clinical state
Healthy control	31	31	31
Depressive state group	34	34	35
Manic state group	12	12	12
Psychotic state group	16	15	17
Remission state group	61	63	64
Total	154	155	159
Diagnostic criteria
Healthy control	31	31	31
Major depressive disorder	37	37	38
Bipolar disorder	47	48	49
Schizophrenia spectrum disorders	39	39	41
Total	154	155	159
